# Supplementary material for: A systematic review of crosswalks for converting patient-reported outcome measure scores in hip, knee, and shoulder replacement surgery
Source: Acta Orthop. 2024 Sep 13;95:512–23. doi: 10.2340/17453674.2024.41384 (PMC11494241; doi:10.2340/17453674.2024.41384)
Supplement: Supplementary file 2 [file ActaO-95-41384-s2.xlsx]

## Sheet: Overview of supplementary file 
	A systematic review of crosswalks for converting patient-reported outcome measure scores in hip, knee, and shoulder replacement surgery
	Ilana Ackerman, Sze-Ee Soh, Brian Hallstrom, Yi Ying Fang, Patricia Franklin, Jörg Lützner and Lina Holm Ingelsrud
	Supplementary file 2 - Database of published crosswalks
	Database prepared December 2023

## Sheet: Crosswalk study details
First author	Year of publication	Journal and hyperlink to online publication	Volume	Issue	Page numbers or article number	Study design	Research aim or question	Country	Study setting	Source PROM	Source PROM details (version, number of items and scoring information)	Target PROM	Target PROM details (version, number of items and scoring info)	Crosswalk direction	Time point(s) for PROMs collection
Bilbao	2020	Value in Health	23	3	379-387	Prospective observational study	To map the Western Ontario and McMaster Universities Osteoarthritis Index (WOMAC) onto the EQ-5D-5L in patients with hip or knee osteoarthritis	Spain	6 hospitals and 21 primary care centres	WOMAC	Spanish version, 24 items (5 pain, 2 stiffness, 17 physical function). Dimension and total score range 0-100 (best to worst)	EQ-5D-5L	Spanish version, 5 items. Utility index derived from Spanish population weighting, range from -0.4162 to 1 (worst to best)	Unidirectional (WOMAC to EQ-5D-5L)	Baseline and 6 months (not in relation to joint replacement timing)
Clement	2022	Bone & Joint Open	3	7	573-581	Retrospective cohort study	To assess mapping models to predict the three-level version of EuroQoL five-dimension utility index (EQ-5D-3L) from the Oxford Knee Score (OKS) and validate these before and after total knee arthroplasty (TKA)	United Kingdom	Two established arthroplasty databases	Oxford Knee Score	Language version not specified, 12 items. Score range 0-48 (worst to best)	EQ-5D-3L	Language version not specified, 5 items. Utility index from -0.584 to 1 (worst to best), based on UK time trade-off weighting	Unidirectional (OKS to EQ-5D-3L)	Pre-operatively and 1 year post-operatively
Dakin	2013	Quality of Life Research	22	3	683-694	Mapping study	To estimate mapping models to predict utilities and/or responses to the three-level EQ-5D questionnaire based on responses and scores on the OKS. To also compare the performance of different mapping models and assess whether different datasets yield different mapping algorithms	United Kingdom	Randomized trial data plus UK PROMs dataset	Oxford Knee Score	Language version not specified, 12 items. Score range 0-48 (worst to best)	EQ-5D-3L	Language version not specified, 5 items. Utility index range not specified; UK time-trade-off valuations used for utility score	Unidirectional (OKS to EQ-5D-3L)	Development cohort: Pre-operatively and up to 11 years post-operatively (all combined for analysis); validation cohort: Pre-operatively and up to 2 years post-operatively (all combined for analysis)
Fawaz	2023	Journal of Orthopaedic Surgery and Research	18	1	84	Cross-sectional study	To develop and evaluate an algorithm to estimate EuroQoL generic health utility scores (EQ-5D-5L) from the disease-specific OKS using data from patients with knee osteoarthritis	Egypt	Not reported	Oxford Knee Score	Translated version used (language not specified), 12 items. Score range 0-48 (worst to best)	EQ-5D-5L	Language version not specified, 5 items. Utility index range not stated (multiple countries utility values)	Unidirectional (OKS to EQ-5D-5L)	Not reported
Fleisher	2022	Journal of Arthroplasty	37	6	1034-1039	Arthroplasty registry study	To create crosswalks between the WOMAC and HOOS JR in total hip arthroplasty (THA) patients, and the WOMAC and KOOS JR in total knee arthroplasty (TKA) patients.	USA	Single institution arthroplasty registry	WOMAC	Language version not specified, 24 items (5 pain, 2 stiffness, 17 function). Dimension and total scores range 0-100 (worst to best)	HOOS JR and KOOS JR	Language version not specified; HOOS JR: 6 items (2 pain, 4 function); English KOOS JR: 7 items (1 stiffness, 4 pain, 2 activities of daily living). Total scores range from 0-100 (worst-best)	Bidirectional (10 crosswalks - HOOS JR to WOMAC-T, WOMAC-T to HOOS JR, WOMAC-P to HOOS JR,WOMAC-S to HOOS JR,WOMAC-F to HOOS JR, KOOS JR to WOMAC-T,WOMAC-T to KOOS JR,WOMAC-P to KOOS JR,WOMACS to KOOS JR, andWOMAC-F to KOOS JR)	Pre-operatively and 2 years post-operatively
Ghomrawi	2017	Clinical Orthopaedics and Related Research	475	2	542-548	Retrospective registry study	To create a crosswalk between the UCLA and the LEAS activity scales for patients having THA or TKA	USA	Two arthroplasty registries from one institution	UCLA activity scale	Language version not specified; 10 items, scoring range 1-10 (scoring direction worst-best)	Lower Extremity Activity Scale	Language version not specified; 18 items, scoring range 1-18 (scoring direction worst-best)	Bidirectional	Baseline and 2 years post-operatively
Heng	2021	Clinical Orthopaedics and Related Research	479	12	2653-2664	Retrospective observational study	Can the KOOS Function in Activities of Daily Living (ADL) subscale be robustly linked to the PROMIS PF to create a crosswalk table of equivalent scores that accurately reflects a patient’s reported physical function level on both scales?	USA	Two academic medical centers and two community hospitals	KOOS Function in Activities of Daily Living subscale	Language version not specified; 17 question KOOS-PS or full-scale KOOS. Score range 0-100 (worst-best)	PROMIS Physical Function	Language version not specified; PROMIS PF version 1.0 SF 10a, 10 items standardised in t-scores (worst-best)	Bidirectional	Pre-operatively and post-operatively (median 62 days after surgery)
Heng	2022	Journal of the American Academy of Orthopaedic Surgeons	30	15	e1043-e1050	Retrospective study	To link scores on the Hip Disability and Osteoarthritis Outcome Score-Physical Function Short Form (HOOS-PS) and the Patient-reported Outcomes Measurement Information System Physical Function (PROMIS PF)	USA	Two academic medical centers and two community hospitals	HOOS-PS	Language version not specified; 5 items. Score range 0-20 (best-worst) or normalised to 0-100 (worst-best)	PROMIS Physical Function	Langugage version not specified; PROMIS 10a, 10 items standardised in t-scores (worst-best)	Bidirectional	Not specified (at least one occasion)
Martin-Fernandez	2020	Health and Quality of Life Outcomes	18	N/A	184	Prospective observational study	To generate different mapping models for predicting EQ-5D-5 L utility values based on scores of the Oxford Hip Score (OHS) and Oxford Knee Score (OKS) questionnaires provided by patients suffering from hip and knee osteoarthritis (OA), respectively, and to assess the predictive capability of these functions	Spain	Traumatology, rheumatology and primary care consultations in 3 areas of Spain	Oxford Hip Score / Oxford Knee Score	Spanish versions, 12 items. Score range 0-48 (worst-best)	EQ-5D-5L	Language version not specified, 5 items. Utility index from -0.4162 to 1 (worst to best); Spanish algorithm used for utility scores	Unidirectional (OHS/OKS to EQ-5D-5L)	Baseline and 6 months (not in relation to joint replacement timing)
Mitchell	2013	Medical Decision Making	33	4	547-557	Not stated but observational cohort study	To assess the feasibility of mapping from a condition-specific questionnaire (Western Ontario and McMaster Universities [WOMAC] Osteoarthritis Index) to a capability well-being questionnaire (ICEpop CAPability measure for Older people [ICECAP-O])	United Kingdom	Patients with OA undergoing JRS at one hospital	WOMAC	Language version not specified; 24 items (5 pain, 2 stiffness, 17 physical function). Score range 0-96 (best-worst)	ICECAP-O	Language version not specified; 5 capability attributes, anchored to a 1-0 scale (best-worst)	Unidirectional (WOMAC to ICECAP-O)	Pre-operative (development), 1 year post-operative (validation) and 3 years post-operative (validation)
Odum	2017	Clinical Orthopaedics and Related Research	475	1	160-167	Multi-centre cross-sectional, non-randomized study	To develop regression equations to map the original KSS to the 2011 KSS, allowing original and 2011 KSS data sets to be combined	USA	Eight high-volume orthopaedic clinics	Original Knee Society Score	Language version not specified; 0-100 for objective knee score (worst-best); 0-100 for function knee score (worst-best)	2011 Knee Society Score	Language version not specified; 0-100 (worst-best) (obtained from supplementary file)	Unidirectional (from original KSS to 2011 KSS)	Either pre-operative or post-operative (timing not specified)
Pinedo-Villanueva	2013	Quality of Life Research	22	3	665-675	Not stated but observational cohort study	To assess different mapping methods for the estimation of a group’s mean EQ-5D score based on responses to the Oxford hip score (OHS) questionnaire	United Kingdom	South West London Elective Orthopaedics Centre (SWLEOC) database (4 acute NHS Trusts in South West London)	Oxford Hip Score	Language version not specified, 12 items. Score range 0-48 (worst-best)	EQ-5D-3L (not mentioned whether 3L or 5L but inferred from '243 health states')	Language version not specified; 5 items (only mentioned on p667); Scoring range -0.594 to 1 (assumed worst-best); a UK value set	Unidirectional (from OHS to EQ-5D)	Pre-operative and 6 month post-operative
Polascik	2020	Journal of Bone and Joint Surgery	102	11	983-990	Retrospective registry study	To create and validate 4 crosswalks: OKS to KOOS JR, KOOS JR toOKS,OHS toHOOS JR, andHOOS JR to OHS	USA	Hip and knee registries (hip registry: 11 surgeons; knee registry: 8 surgeons)	Oxford Hip Score / Oxford Knee Score	Language version not specified; 12 items. Score range 0-48 (best-worst) ? error in reporting of scoring direction	HOOS JR and KOOS JR	Language version not specified; HOOS JR (6 items) and KOOS JR (7 items) extracted from full length HOOS (40 items) and full length KOOS (42 items)	Bidirectional	Hips: Pre-operatively, 6 months, 1-6 years post-op; Knees: Pre-operatively, 3 months post-op, 6 months post-op, 1 year post-op
Putman	2021	Clinical Orthopaedics and Related Research	479	7	1534-1544	Prospective study	To determine which version of the HOOS has the best mapping with the Oxford-12; to define the most-appropriate mapping method using selected indicators; and to generate crosswalk tables between these two patient-reported outcome measures	France	One tertiary-care university hospital	Oxford-12 Hip Score	French version, 12 items. Score range 0-48 (worst-best)	HOOS-12	French version of HOOS (40 items). Scoring range 0-100 (worst-best) - HOOS-PS (5 items); HOOS JR (6 items) and HOOS-12 (12 items) derived from the HOOS; all derivatives were scored on a 0-100 (worst-best) scale	Bidirectional	Pre-operatively and post-operatively (post-operative timing not specified)
Soh	2022	Osteoarthritis & Cartilage	30	4	570-577	Arthroplasty registry study	To develop and validate bi-directional crosswalks between the Oxford Hip Score (OHS) and HOOS-12 summary impact score, and between the Oxford Knee Score (OKS) and KOOS-12 summary impact score	Australian	National joint replacement registry	Oxford Hip Score / Oxford Knee Score	Language version not specified; 12 items. Score range 0-48 (worst-best)	HOOS-12 / KOOS-12	Language version not specified; 12 items. Scoring range for summary impact scores 0-100 (worst-best)	Bidirectional	Pre-operatively and 6 months post-operatively
Tang	2022	Journal of the American Academy of Orthopaedic Surgeons	30	6	281-289	Not stated but observational cohort study	To link the scores of the KOOS-PS and the PROMIS PF short form using a clinical data set and generate a crosswalk table for clinicians and surgeons to convert scores between the two commonly used instruments for research and daily clinical practice	USA	Two academic medical centers and two community hospitals	KOOS Physical Function Short-form	7 items, 0-100 (direction not stated)	PROMIS Physical Function	PROMIS-PF 10a, 10 items, standardized in T scores (mean 50, SD 10)	Unidirectional (from KOOS-PS to PROMIS PF)	At least one occasion that could include pre-operative or post-operative (timing not specified in relation to surgery)
Wailoo	2014	Health and Quality of Life Outcomes	12	N/A	37	Registry study	To link values from the Western Ontario and McMaster Universities Osteoarthritis Index (WOMAC) to the EQ-5D utility instrument	Spain	Fifteen hospitals from 3 regions of Spain	WOMAC	Language version not specified, 24 items. Score range 0-96 (direction not stated); pain subscale score 0-20; stiffness subscale score 0-8; functionn subscale score 0-68 (directions not specified)	EQ-5D-3L	EQ-5D-3L with UK tariff; scoring range -0.594 to 1 (worst-best)	Unidirectional (from WOMAC to EQ-5D-3L)	Pre-operatively, 3 months post-operatively, 6 months post-operatively, 12 months post-operatively

## Sheet: Crosswalk study sample details
First author	Year of publication	Sample size	% of patients undergoing joint replacement	Joint replaced	Primary or revision surgery	Unicompartmental or total joint replacement	Indication for surgery	Participants' age (median, mean, IQR, SD, range)	Participants' sex/gender (n and % female/women)
Bilbao	2020	758	20.19% at 6 months	Hip or knee	Not reported	Not reported	Hip or knee osteoarthritis	Mean 69.78 years, SD 10.57	469 (61.87% women)
Clement	2022	5857 (prediction models), 721 (validation models)	1	Knee	Primary	Total	Not reported	Prediction cohort: mean 71.1 years, SD 9.0; validation cohort: mean 69.7 years, SD 9.1)	Prediction cohort: 3653 (62.4% female); validation cohort: 400 (55.5% female)
Dakin	2013	Estimation sample: 134,269; internal validation: 45,213; external validation: 10,002	1	Knee	Validation cohort: Primary or revision	Validation cohort: Total	Not reported	Not reported	Not reported
Fawaz	2023	571 (456 estimation sample, 115 external validation sample)	estimation sample: 13.4% had undergone TKR, 24.1% indicated for TKR; validation sample: 24.3% had undergone TKR, 18.3% indicated for TKR	Knee	Not reported	Total	Osteoarthritis	Estimation sample: mean 47.6 years, SD 13.3 years; validation sample: mean 49 years, SD 14.1 years	Estimation sample: 321 (70.4% female); validation sample: 78 (80.9% female)
Fleisher	2022	THA cohort: 4649; TKA cohort: 3751	1	Hip or knee	Primary	Total	Osteoarthritis	THA cohort: mean 64 years, SD 11; TKA cohort: mean 67 years, SD 10	THA cohort: 2430 (52% female); TKA cohort: 2236 (60% female)
Ghomrawi	2017	THA cohort: 403; TKA cohort: 364	1	Hip or knee	Primary	Total	Not reported	THA cohort: mean 65.5 years, SD 10.8; TKA cohort: mean 67.1 years, SD 9.4	THA cohort: 237 (58.8% female); TKA cohort: 243 (66.8% female)
Heng	2021	1003	1	Knee	Primary	Total	98% primary osteoarthritis	Mean 67 years, SD 8	602 (60% female)
Heng	2022	3382	Not specified	Hip	Primary	Total	Osteoarthritis	Mean 66.4 years, SD 10.7	1924 (56.9% female)
Martin-Fernandez	2020	758 (361 hip OA and 397 knee OA at baseline)	17.5% THR and 18.1% TKR at baseline; 38.6% THR and 32.6% TKR at 6 months	Hip or knee	Not reported	Total	Osteoarthritis	Hip cohort: mean 67.9 years, SD 11.7; knee cohort: mean 71.4 years, SD 9.1	Hip cohort: 169 (46.8% female); knee cohort: 120 (30.2% female)
Mitchell	2013	105	100% requiring joint replacment	Hip or knee	Primary	Not reported	Osteoarthritis	Mean 69.7 years, SD 8.9, range 48-89	51 (49% female)
Odum	2017	815	1	Knee	Primary	Total	96% degenerative osteoarthritis	Mean 67 years, SD 9.4	476 (58% female)
Pinedo-Villanueva	2013	1759	1	Hip	Primary and revision	Total	62% osteoarthritis	Mean 70 years, SD 11	1126 (64% female)
Polascik	2020	Hip cohort: 486; knee cohort: 340	1	Hip or knee	Primary	Hip cohort: THA or resurfacing; knee cohort: TKA or unicompartmental	Not reported	Hip cohort: mean 64 years, SD 11, range 29-88; knee cohort: mean 66 years, SD 9, range 41-91	Hip cohort: 164 (48.2% female); knee cohort: 261 (53.7% female)
Putman	2021	500	1	Hip	Primary	Total	Osteoarthritis or avascular necrosis	Mean 61 years, SD 14, range 22-89	206 (41.2% female)
Soh	2022	THR: 4513; TKR: 5942	1	Hip or knee	Primary	Total	Osteoarthritis	THR: mean 66.1 years, SD 10.1; TKR: mean 66.7 years, SD 8.6	THR: 2445 (54% female); TKR: 3348 (56% female)
Tang	2022	3667	1	Knee	Primary	Total	Not reported	Mean 66.4 years, SD 10.7, range 9.7-96.7 (? error for youngest age)	2087 (56.9% female)
Wailoo	2014	1768	1	Hip or knee	Primary	Not reported	Osteoarthritis	Mean 69 years, SD 9.8, range 25-100	Unclear

## Sheet: Crosswalk development methods
First author	Year of publication	Methods used to develop the crosswalks*
Bilbao	2020	3 approaches: general linear models, Tobit models, and beta models; goodness-of-fit measures used to select preferred model per approach
Clement	2022	Generalized linear regression analyses
Dakin	2013	4 approaches: ordinary least squares regression, generalized linear models with log link or gamma family, fractional logistic models; models were selected based on mean squared error and mean absolute error
Fawaz	2023	4 approaches: cumulative probability for ordinal data, penalized ordinal regression, classification and regression trees, and ordinal random forest; evaluated using proportion of accurate predictions, mean absolute errors and mean squared error for differences between observed and predicted utility scores
Fleisher	2022	Equipercentile equating method using 70% of the full cohort
Ghomrawi	2017	Equipercentile equating method
Heng	2021	Equipercentile approach, with and without polynomial functions to smooth score distributions; accuracy evaluated by comparing derived versus observed T-scores, means and SDs of differences between scores, intraclass correlation coefficients, Bland-Altman plots
Heng	2022	4 methods: equipercentile approach, with and without loglinear smoothing; and IRT-based methods (fixed-item parameter calibration method; separate parameter calibration method with Stocking-Lord constants); accuracy assessed using Pearson correlations between observed and linked T-scores, mean and SD of differences between T-scores, and root mean squared difference
Martin-Fernandez	2020	4 models: ordinary least squares model, tobit regression models, generalized linear models, beta regression models; models were assessed using distribution of residuals, coefficients of determination, standard error of the coefficients, intraclass correlation coefficients, mean absolute errors, and mean squared error
Mitchell	2013	Ordinary least squares and multinomial logistic regression models; mean absolute error, mean squared error and goodness of fit used to assess accuracy
Odum	2017	Regression models; forecasting errors evaluated using mean absolute error, mean error, proportion of observations with errors >10 points relative to the minimal clinically important difference, Bland-Altman plots of agreement beetween observed and estimated scores
Pinedo-Villanueva	2013	4 models: linear regression using continuous predictor data, linear regression using categorical predictor data, combined logistic/linear regression, response mapping
Polascik	2020	Equipercentile equating method
Putman	2021	5 methods: linear regression, tobit regression, quantile regression, linear equating, equipercentile equating
Soh	2022	Equipercentile equating method, with score distribution smoothed using log-linear models
Tang	2022	5 methods: fixed-parameter calibration, separate-parameter calibration with Stocking-Lord constants, calibrated projection, equipercentile methods with log-linear smoothing, equipercentile methods with non-smoothing
Wailoo	2014	2 models: 'mixture' model and linear model; performance assessed using mean absolute error, root mean squared error, AIC, BIC (but not reported) and comparison of mean/median/SD/min/max
		*NB the quality of methods used to develop the crosswalks has not been assessed in this systematic review

## Sheet: Crosswalk validation methods
First author	Year of publication	Methods used to validate the crosswalks*
Bilbao	2020	6-month follow-up data used to validate the preferred models, which was assessed using mean absolute error, root mean squared error, and intra class correlation coefficients
Clement	2022	Separate validation cohort used; generalized linear regression analyses were used to predict utility scores for the modelling cohort and the validation cohort; difference between predicted and actual utility scores was calculated, and Bland-Altman limits of agreement calculated and plotted
Dakin	2013	External dataset (registry data) used to test the different mapping models with a full set of interaction terms; mean squared error andmean absolute error were calculated
Fawaz	2023	External validation sample used to determine accuracy; assessed using penalized regression, random forest, cumulative probability model and classification and regression trees
Fleisher	2022	Preliminary validation using scores from the remaining 30% of the full cohort; then validated using 100 randomly selected bootstrap samples with replacement for each crosswalk cohort; actual and derived scores were compared using Spearman's rank corelation coefficients and root mean square errors
Ghomrawi	2017	Comparison of mean actual versus converted scores; compared responsiveness to change (using standard response mean) for actual vs converted scores; calculated area under the receiver operating characteristic curve to assess discrimination ability
Heng	2021	Separate validation dataset not used
Heng	2022	All available data points used to validate the selected crosswalks in the nonsurgical, preoperative and postoperative subgroups using IRT Stocking-Lord approach
Martin-Fernandez	2020	Validation sample used; intraclass correlation coefficients used to test relationship between predicted and observed values; mean absolute error and mean squared error used to assess predictions; Bland-Altman plots used to ascertain agrement between observed and predicted values
Mitchell	2013	Follow-up data (1-year and 3-year postoperative) were used to validate the predictions using ordinary least squares regression and multinomial logistic regression models; error evaluated using mean absolute error, mean squared error and R-squared metrics
Odum	2017	10-fold crossvalidation (10 different, equally sized data sets were randomly constructed from the overall dataset; error between predicted and actual scores was measured for each of the 10 data sets)
Pinedo-Villanueva	2013	Internal validation using the estimation data set and external validation using a subset of the orignal cohort that had not been used for the estimation sample; prediction accuracy assessed for each model using the difference between observed means and fitted means, range of residuals, % within 0.10 utility points of the observed score, R-squared, and root mean square error, and mean absolute err…
Polascik	2020	Assessment of paired scores using comparison of mean actual versus derived scores, Spearman correlation coefficients for each timepoint and overall, and root mean square error in the actual and derived score distributions
Putman	2021	Cross-validation with evaluation of mean absolute error, R-squared and Kolmogorov-Smirnov distance; 100 bootstrap iterations with <=500 individuals randomly drawn with replacemnt from the study cohort
Soh	2022	Validation sample (random one-third of THR and TKR cohorts) used to evaluate crosswalk performance; assessed through comparison of mean actual versus derived scores, Pearson correlation coefficients, root mean square errors and Bland-Altman plots
Tang	2022	Validated in a larger sample with the nonsurgical, preoperative and postoperative groups, and in an external sample; performance evaluated using mean difference, SD, root mean squared deviation of score differences, intraclass correlation coefficient of the observed versus derived T-scores
Wailoo	2014	No specific validation methods reported
		*NB the quality of methods used to validate the crosswalks has not been assessed in this systematic review

## Sheet: MAPS reporting checklist
			Mapping onto Preference-based measures reporting Standards (MAPS) checklist for study reporting - agreed ratings
First author	Year of publication		Item 1	Item 2	Item 3	Item 4	Item 5	Item 6	Item 7	Item 8	Item 9	Item 10	Item 11	Item 12	Item 13	Item 14	Item 15	Item 16	Item 17	Item 18	Item 19	Item 20	Item 21	Item 22	Item 23
Bilbao	2020		Yes	Yes	Yes	Yes	Yes	Partly	Yes	Partly	Yes	Yes	Yes	Yes	Yes	Yes	Yes	Yes	Yes	Yes	Yes	Yes	Yes	Partly	Yes
Clement	2022		Yes	Yes	Yes	Yes	Partly	Partly	Yes	Partly	No	Yes	No	Partly	Partly	Yes	Yes	Not applicable	Yes	No	Yes	Yes	Yes	Yes	Yes
Dakin	2013		Yes	Yes	Yes	Yes	Yes	Yes	Yes	Partly	Partly	Yes	Yes	Yes	Yes	Yes	Yes	Yes	Yes	Partly	Yes	Yes	Yes	Partly	Yes
Fawaz	2023		Yes	Yes	Partly	Yes	Partly	Partly	Partly	Yes	No	Yes	Partly	Yes	Yes	Partly	Yes	Yes	No	No	Partly	Yes	Partly	Partly	Yes
Fleisher	2022		Yes	Yes	Yes	Yes	Yes	Not applicable	Yes	No	Yes	Yes	Yes	Yes	Yes	Yes	Partly	Not applicable	Yes	Not applicable	Yes	Yes	Yes	Yes	Yes
Ghomrawi	2017		Yes	Yes	Yes	Yes	Yes	Not applicable	Yes	Yes	Yes	Yes	Yes	Yes	Yes	Yes	Yes	Yes	Not applicable	Not applicable	Yes	Yes	Yes	Yes	Yes
Heng	2021		Yes	Yes	Yes	Yes	Yes	Not applicable	Yes	Yes	Yes	Yes	Yes	Yes	Yes	Yes	Yes	Yes	Not applicable	Not applicable	Yes	Yes	Yes	Yes	Yes
Heng	2022		Yes	Yes	Yes	Yes	Yes	No	Yes	Yes	Yes	Yes	Partly	Yes	Yes	Yes	Yes	Yes	Not applicable	Not applicable	Yes	Yes	Yes	Yes	Yes
Martin-Fernandez	2020		Yes	Yes	Yes	Yes	Yes	No	Yes	Partly	Yes	Yes	Yes	Yes	Partly	Yes	Yes	Yes	Yes	Yes	Yes	Yes	Yes	Partly	Yes
Mitchell	2013		Yes	Yes	Yes	Yes	Yes	Not applicable	Yes	Yes	Yes	Yes	No	Partly	Yes	Yes	Yes	Yes	Yes	Yes	Yes	Yes	Yes	Partly	Yes
Odum	2017		Yes	No	Yes	Yes	Partly	Not applicable	Yes	Partly	Yes	Yes	Yes	Yes	Yes	Yes	Partly	Yes	Partly	No	Yes	Yes	Yes	Partly	Yes
Pinedo-Villanueva	2013		Yes	Partly	Yes	Yes	Yes	Not applicable	Yes	No	Yes	Yes	Yes	Yes	Yes	Yes	Yes	Yes	Yes	Partly	Yes	Yes	Yes	Yes	Yes
Polascik	2020		Yes	Yes	Yes	Yes	Yes	Not applicable	Yes	Yes	Yes	Yes	Yes	Yes	Not applicable	Yes	Yes	Yes	Not applicable	Not applicable	Yes	Yes	Yes	Yes	Yes
Putman	2021		Yes	Yes	Yes	Yes	Yes	Not applicable	Yes	Yes	Yes	Partly	No	Yes	Yes	Yes	Partly	Yes	Not applicable	Not applicable	Yes	Yes	Yes	Yes	Yes
Soh	2022		Yes	Yes	Yes	Yes	Yes	Not applicable	Yes	Yes	Partly	Yes	Not applicable	Yes	Not applicable	Yes	Yes	Not applicable	Not applicable	Not applicable	Yes	Yes	Yes	Yes	Yes
Tang	2022		Yes	Yes	Yes	Partly	Yes	Partly	Yes	Yes	Yes	Yes	Not applicable	Yes	Yes	Yes	Partly	Yes	Yes	Not applicable	Yes	Yes	Yes	Yes	Yes
Wailoo	2014		Partly	Partly	Yes	Yes	Yes	Not applicable	Yes	No	No	Yes	No	No	No	Partly	Partly	Yes	Partly	No	Partly	Yes	Partly	Yes	Yes

## Sheet: Crosswalk tables & online tools
First author	Year of publication	Source PROM	Target PROM	Link to online crosswalk resource or crosswalks table in the published paper (where available)
Bilbao	2020	WOMAC	EQ-5D-5L	https://doi.org/10.1016/j.jval.2019.09.2755				(see Appendix, Table 3S - Syntax in R)
Clement	2022	Oxford Knee Score	EQ-5D-3L
Dakin	2013	Oxford Knee Score	EQ-5D-3L	https://www.herc.ox.ac.uk/downloads/downloads-supporting-material-1/mapping-analyses-to-estimate-eq-5d-utilities-and-responses-based-on-oxford-knee-score
Fawaz	2023	Oxford Knee Score	EQ-5D-5L
Fleisher	2022	WOMAC	HOOS JR and KOOS JR	https://www.sciencedirect.com/science/article/pii/S0883540321008445#appsec1								(see Supplementary file, Appendix Tables 1-2)
Ghomrawi	2017	UCLA activity scale	Lower Extremity Activity Scale
Heng	2021	KOOS Function in Activities of Daily Living subscale	PROMIS Physical Function	See Table 2 (pages 2657-8) and Table 3 (pages 2659-2660) in published paper
Heng	2022	HOOS-PS	PROMIS Physical Function	See Table 5 (page e1047) and Table 6 (page e1048) in published paper
Martin-Fernandez	2020	Oxford Hip Score / Oxford Knee Score	EQ-5D-5L
Mitchell	2013	WOMAC	ICECAP-O
Odum	2017	Original Knee Society Score	2011 Knee Society Score	https://journals.lww.com/clinorthop/Fulltext/2017/01000/Can_Original_Knee_Society_Scores_Be_Used_to.29.aspx											(See Supplementary file)
Pinedo-Villanueva	2013	Oxford Hip Score	EQ-5D-3L (not mentioned whether 3L or 5L but inferred from '243 health states')	https://link.springer.com/article/10.1007/s11136-012-0174-y#SecESM1							(See Supplementary file 1)
Polascik	2020	Oxford Hip Score / Oxford Knee Score	HOOS JR and KOOS JR	See Table 4 (page 986) in published paper
Putman	2021	Oxford-12 Hip Score	HOOS-12	See Table 4 (page 1542) and Table 5 (page 1543) in published paper
Soh	2022	Oxford Hip Score / Oxford Knee Score	HOOS-12 / KOOS-12	See Table 2 (page 572) and Table 5 (page 576) in published paper
Tang	2022	KOOS Physical Function Short-form	PROMIS Physical Function	See Table 3 (page 286) in published paper
Wailoo	2014	WOMAC	EQ-5D-3L	https://hqlo.biomedcentral.com/articles/10.1186/1477-7525-12-37#Sec8							(See EQ-5D calculator in Additional file 1)
